# Supplementary material for: Improving risk stratification of patients with childhood acute lymphoblastic leukemia: Glutathione-S-Transferases polymorphisms are associated with increased risk of relapse
Source: Oncotarget. 2016 Apr 6;8(1):110–7. doi: 10.18632/oncotarget.8606 (PMC5352038; doi:10.18632/oncotarget.8606)
Supplement: Supplementary file 2 [file oncotarget-08-110-s002.xlsx]

## Sheet: Hoja1
Supplementary Table S1. Table with detailed information for PCR primer sequences and reaction conditions
Gene	Polymorphism	Forward primer (5´ -> 3´)	Reverse primer (5´ -> 3´)	Primers (µM - each)	PCR buffer	MgCl2 (mM)	dNTPs (mM)	Taq (U/µl)	Additives	annealing temperature	cycles	Fragment size (bp)	Restriction Enzyme*	Incubation
GSTP1	c.313A>G	TGT GTG GCA GTC TCT CAT CC	GAA GCC CCT TTC TTT GTT CA	0.3	1x	2	0.2	0.05	--	57ºC	40	309	Alw26I	37ºC O.N.
GSTT1	null	TTC CTT ACT GGT CCT CAC ATC TC	TCA CCG GAT CAT GGC CAG CA	0.3	1x	2.5	0.3	0.08	5% DMSO	58ºC	40	459	not applicable
GSTM1	null	CTG CCC TAC TTG ATT GAT GGG	CTG GAT TGT AGC AGA TCA TGC	0.3	1x	2.5	0.3	0.08	5% DMSO	58ºC	40	273	not applicable
ABCB1/MDR1	c.3435T>C	GAG CCC ATC CTG TTT GAC TG	CAC AAG GAG GGT CAG GTG AT	0.3	1x	2	0.2	0.05	--	57ºC	40	334	Bsp143I	37ºC O.N.
MTHFR	c.665C>T	CCA GTC CCT GTG GTC TCT TC	TCA CAA AGC GGA AGA ATG TG	0.3	1x	2	0.2	0.05	--	57ºC	40	213	HinfI	37ºC O.N.
* Restriction reactions were performed according to manufacturer´s instructions
